# Supplementary material for: Dasabuvir Inhibits Human Norovirus Infection in Human Intestinal Enteroids
Source: mSphere. 2021 Nov 3;6(6):e00623-21. doi: 10.1128/mSphere.00623-21 (PMC8565515; doi:10.1128/mSphere.00623-21)
Supplement: TABLE S1 [file msphere.00623-21-st001.xlsx]

## Sheet: Table S1
Table S1
Compound	(%) HuNoV GEs	(%) Cytotoxicity
Dasabuvir	1.14402	-4.82677
AG-1478	1.5628	84.8845
G243-1637	2.54203	-1.2318
3370-3410	3.36496	0
Oltipraz	7.76217	-4.37209
Dolutegravir	8.51532	-1.39177
D128-0609	9.02289	-0.671892
Cefotaxime sodium	10.0577	0.511628
Y070-3535	10.7179	-0.223964
K978-0113	11.4561	0.335946
4778-0092	11.9349	0.086881
Oleanonic Acid	11.9408	-3.05004
Enoxacin	12.4876	0.621854
Y030-6944	12.5084	-1.88943
Y031-1132	12.5648	1.79171
Floxuridine	12.6397	0.651163
C547-0919	12.8263	-2.29885
8018-5978	12.8935	-0.116632
Triciribine	13.2389	9.1206
6540-0274	13.9453	0.335946
Voriconazole	14.0501	-1.63079
Crystal Violet	14.5273	55.4884
E155-0203	14.575	2.49592
5436-1131	15.2184	-1.95402
Amprenavir	15.875	-0.207285
Betulinic acid	16.3858	2.09091
Arbidol hydrochloride	16.8751	15.5814
D389-0267	17.0078	-2.35162
Merimepodib	17.027	0.740302
R092-0019	17.6814	1.84278
E565-0914	18.0494	-0.447928
Geldanamycin	18.6285	67.5297
Cobicistat	19.8301	-2.33935
Ethidium bromide	21.1549	-1.16279
Penciclovir	22.1375	2.02218
Valacyclovir hydrochloride	22.4484	0.0930233
Diammonium Glycyrrhizinate	22.6102	0.232558
Sofosbuvir	22.6322	0.740302
Wiskostatin	22.9087	2.02218
Entecavir hydrate	23.5958	-1.03642
E582-0206	23.8069	0.086881
1,2,3,4,6-O-Pentagalloylglucose	23.98	-3.28694
8020-0349	24.1024	-1.70282
Dapivirine	24.8044	0.740302
Y030-9081	25.2975	-0.209937
5829-8232	26.1262	-1.42291
Y031-2258	27.0877	0.895857
Famciclovir	27.3096	0.717547
1630-0616	27.3303	-1.9037
Fluorouracil	27.4215	-0.465116
2377-0618	27.9117	-0.769769
Azlocillin sodium	28.0038	-1.98401
C276-0156	28.0616	-3.24748
Vagistat	28.2848	3.16279
Etravirine	28.813	24.516
Oxethazaine	29.3507	1.90698
0233-0085	29.4558	2.02939
D090-0045	30.3808	10.147
Cytarabine	31.3386	-0.772727
7567-0240	31.8203	-1.14943
Turofexorate Isopropyl	31.934	0.85875
Guanosine	32.2628	0.14806
Doravirine	32.6795	-1.39177
E461-0189	33.1997	-0.260643
7472-0163	33.4738	-3.7931
Clevudine	33.7544	-0.0888362
Adenosine 5'-monophosphate monohydrate	34.3775	0.181818
Brivudine	34.8323	4.68182
0509-0350	34.9893	0.434405
C528-0431	35.1475	-1.34378
C260-2491	35.5146	0.347524
4456-2665	35.7674	0.629811
Y030-9422	36.0693	-0.347524
HZ-1157	36.7351	0.695048
D715-1039	37.5041	-0.086881
8014-8659	37.675	-4.36782
Y030-9216	39.0626	-0.95638
Bay 41-4109 racemate	39.2596	-3.52384
Ilaprazole sodium	39.3406	1.56944
Nelfinavir Mesylate	39.6722	4.05686
Tizoxanide	39.971	2.28013
Dehydroandrographolide Succinate Potasium Salt	40.4752	-2.10246
K786-6982	40.9054	0.335946
C256-1592	40.9086	-1.56775
Rimantadine hydrochloride	40.9411	2.41357
Tinidazole	41.0214	-0.0909091
C517-4132	41.723	-0.689655
Y031-0424	41.7767	5.7616
Cefixime	41.8962	2.28311
D178-0176	42.0931	0.55991
G243-0866	42.3475	0.521286
Phthalylsulfathiazole	43.9964	2.04651
Nitazoxanide	44.5402	4.63144
Inositol	44.9236	2.88372
Paritaprevir	44.9836	-0.325733
8010-1605	45.0036	0.086881
0611-0108	45.1156	-0.91954
D715-0622	45.6386	0.695048
D044-0078	45.8405	1.04257
Oxytetracycline	46.1565	3.04545
Y031-2476	46.3094	1.67973
Dermofongin	46.9299	-0.744186
6321-0204	48.2414	-0.434405
Trovirdine	48.3026	-2.6947
Selonsertib	48.4589	-2.57625
8015-6196	49.0254	0.895857
C279-0863	49.2234	0.4432
Raltegravir	49.3053	1.45099
8017-8518	49.338	-3.91937
E848-0049	49.5268	-1.26437
Sulfadoxine	49.9776	2.36364
C281-0111	50.0016	-1.14943
Pirodavir	50.5484	-3.64229
6872-1469	50.872	0.434405
Vidarabine	51.4193	-2.57625
Artemisinin	51.6688	1.63079
Osalmid	52.079	3.16279
5941-1200	52.3996	-3.7931
Forsythin	52.4208	1.2394
C527-0619	52.5557	-2.35162
Orotic acid	52.5768	0.454545
Maraviroc	52.5993	-1.98401
Y031-4822	52.6155	0.55991
Y030-3795	52.647	1.56386
Ritonavir	52.6837	1.10894
Didanosine	52.782	-0.0652316
Telaprevir	53.1802	0.85875
C677-0056	53.3782	3.7931
E565-0873	53.6653	0.086881
Cabotegravir	54.1416	5.83358
YYA-021	54.1707	-1.15487
Aciclovir	54.4408	0.587084
C241-1871	54.621	-2.41379
C848-0358	54.704	0.521286
Tenofovir alafenamide	55.1881	-0.195695
Iohexol	55.34	1.10894
C085-2292	55.4231	1.12945
Emtricitabine	55.4675	2.80496
C857-1956	55.7234	0.723116
Vitamin E Acetate	55.7546	1.2093
Oxymatrine	56.1493	2.32558
E793-3695	56.3768	-4.02299
Tenofovir	56.4493	0.978474
Nevirapine	56.6304	0.717547
C328-0243	56.6858	0.781929
Zidovudine	57.5707	0.587084
KIN1148	58.1026	0.521286
4223-6713	58.8482	2.216
Nandrolone decanoate	58.9317	0.978474
Dichlorisone Acetate	59.1396	-1.5814
Velpatasvir	59.8309	1.45099
Limonin	59.8966	0.727273
Y041-2092	60.0647	1.30321
Rifampicin	60.2135	2.63636
G856-4392	60.2981	1.04257
C470-0438	60.966	1.12945
C547-0142	61.2106	0.086881
Amenamevir	61.672	0.086881
E243-0077	61.9189	-2.52874
Lonafarnib	62.3251	1.84278
K786-5923	62.6439	1.00303
Fluensulfone	63.1918	-2.22091
5782-5821	63.4247	1.56286
Dexchlorpheniramine Maleate	63.6249	-3.39535
5991-0006	64.2638	-1.67973
Pritelivir	64.4865	-1.62866
Ribavirin	64.5485	-0.0909091
Abacavir	64.8766	0.266509
6321-0334	65.1331	-3.44828
2512-0260	65.7338	0.695048
Chloroxylenol	65.874	1.68182
Atazanavir	66.3787	0.723116
C700-1353	66.6839	-2.23964
Adefovir dipivoxil	67.0678	3.58774
Dendrid	67.257	-0.363636
Xanthohumol	67.3345	2.39858
G243-1720	68.2144	-3.02352
8004-9093	68.8231	-1.3901
C270-0058	69.2756	-1.14943
Betulin	69.8145	4.24005
Y041-2077	70.0721	2.77583
Telbivudine	70.2146	-0.326158
C677-0152	70.4797	-0.689655
Beta-Cyclodextrin	70.6018	-0.909091
MGL3196	70.7968	-0.56263
K780-0942	70.9265	0.781929
Andrographolide	70.9444	-1.18182
5991-0071	71.3657	0.447928
Zalcitabine	71.4497	2.88372
4072-2560	72.3744	-0.521286
G847-0104	72.7274	-0.447928
D051-0007	75.0235	0.45977
Y031-0201	75.4255	-0.260643
4270-0405	75.8377	-1.21633
8010-6143	75.8923	-0.173762
Resiquimod	76.6935	2.60643
Miconazole	76.7538	25.2093
Trifluridine	77.1196	0.456621
Y030-4666	77.2266	1.12945
8015-2049	78.1176	-1.72414
Rolipram	78.648	-0.456621
K286-0899	78.9378	2.1227
Favipiravir	80.9653	-1.51022
E521-1399	81.3618	-0.335946
Oleanolic Acid	82.0446	4.13953
C700-1366	83.2129	2.08514
Patchouli alcohol	83.8655	1.2394
C466-0437	84.9338	2.52874
4896-3719	85.5148	-3.90805
Salicylanilide	85.5307	1.81818
Clemizole	85.6779	3.10927
Y041-1917	85.8136	-1.60952
Fostemsavir	87.347	-2.33935
Lomibuvir	87.6231	-1.74711
Foscarnet sodium	88.5434	1.06977
1349-0002	90.2759	0.955691
Dicurone	90.7454	1.48837
C519-2093	90.8556	0.25659
Darunavir	91.7895	0.740302
K786-8151	93.0713	-1.11982
Y030-6369	95.2485	1.8245
Econazole	95.7562	7.34884
C528-0945	96.1564	-0.895857
Ebselen	96.6982	2.77273
Baicalin	97.6972	1.68182
7752-0085	98.3049	0.783875
1630-1692	99.0214	-0.347524
E535-6327	99.9319	1.00784
Ampicillin Trihydrate	99.9451	1.13636
Ethambutol dihydrochloride	100.334	0.232558
C795-0720	100.748	0.723116
Naringin	100.794	5.67442
Des(benzylpyridyl) Atazanavi	101.092	2.39858
Lopinavir	101.84	9.06719
8015-2125	101.997	3.67816
8014-9100	102.04	-3.33333
Mecarbinate	102.132	0.930233
Glycyrrhizin	102.522	4.27907
C466-0389	102.898	0.574713
D043-0313	103.017	1.26437
C226-3999	103.268	-0.45977
Catalpol	104.467	3.06588
G008-1418	104.789	0.695048
R052-0761	104.947	1.95402
8017-8512	106.478	-4.70325
Erythromycin ethylsuccinate	106.621	0.232558
6321-0504	107.802	-2.75862
Tetracycline	108.054	0.0930233
Spectinomycin dihydrochloride	109.171	-1.44186
Y020-7585	109.8	1.00303
K832-4216	109.984	5.71109
6872-1644	111.177	-3.33333
D715-0631	111.299	-1.49425
K783-0395	112.038	-0.91954
6641-0204	112.437	-2.91153
8011-7669	112.53	-0.116632
Spermine	115.696	2.77273
Cefepime Dihydrochloride Monohydrate	116.484	3.72727
Ganciclovir	117.432	3.59091
Rilpivirine	117.487	0.195695
Lamivudine	118.044	0.863636
Cefdinir	118.35	2.32558
K788-8290	118.673	1.21633
Moroxydine hydrochloride	119.218	-1.10894
E570-0242	119.495	0.86881
E207-1342	120.575	-3.67816
Y041-3934	120.805	1.49425
8011-6210	121.012	0.55991
6064-0094	121.404	-2.01568
Stavudine	123.599	2.15264
C226-3957	123.875	-0.344828
Vitamin E	125.467	-0.325581
7706-1060	125.738	-1.04969
Y070-3375	126.021	1.00303
C527-0550	130.075	4.71264
C328-0429	130.841	2.25891
E734-2662	131.613	0.804598
6526-0824	131.968	2.41379
Ledipasvir acetone	133.291	6.16855
G855-2047	133.69	-2.01568
Efavirenz	134.778	1.68789
C301-6874	139.452	1.56386
8013-2327	139.521	-2.35162
8015-3915	140.843	0.25659
Verdinexor	141.533	10.8084
C618-0871	142.691	-1.49425
PSI6206	143.705	3.19635
6214-0789	143.776	-0.223964
C697-0280	144.662	-2.23964
G402-0939	147.167	1.00784
C328-0222	147.262	1.9037
5282-1184	147.352	-2.91153
Y031-2490	147.446	1.56286
8011-7237	147.638	7.61478
Darunavir Ethanolate	147.862	-0.0652316
6228-0891	147.93	-0.86881
E717-0652	148.849	0.955691
C677-0057	155.514	-0.347524
6466-0862	155.851	-0.223964
C719-0236	156.105	-2.18391
8009-6815	156.537	3.80739
C075-0149	157.544	0.447928
G402-0849	158.244	1.11982
Clotrimazole	158.663	0.511628
K940-1348	160.8	-0.114943
Bicyclol	161.989	0.260643
K286-3667	162.455	0.069979
Elvitegravir	163.988	0.84801
Naringenin	164.685	1.13636
C697-0502	166.438	-4.25532
6321-0438	166.792	-3.7931
6872-0590	169.403	-0.335946
C430-0518	170.298	-1.00784
Isoliquiritigenin	172.338	0.863636
Daclatasvir dihydrochloride	178.201	5.28376
8014-1990	179.779	0.608167
Valganciclovir hydrochloride	188.711	0.326158
E975-1597	190.331	0.55991
Emricasan	198.217	1.12945
(-)-Epigallocatechin Gallate	198.367	2.41357
C050-0346	198.778	-1.56775
E461-0584	204.155	-0.895857
Revaprazan hydrochloride	214.123	0.195695
G404-0515	226.81	3.35946
Amantadine hydrochloride	231.711	1.2394
Aloe-emodin	253.035	0.587084
